# Supplementary material for: Recognizing Minor Leukemic Populations with Monocytic Features in Mixed-Phenotype Acute Leukemia by Flow Cell Sorting Followed by Cytogenetic and Molecular Studies: Report of Five Exemplary Cases
Source: Int J Mol Sci. 2023 Mar 9;24(6):5260. doi: 10.3390/ijms24065260 (PMC10049081; doi:10.3390/ijms24065260)
Supplement: Supplementary file 1 [file ijms-24-05260-s001.zip]

Archive with 1 entries (1 files):
- ijms-2201407-supplementary.pdf
